# Supplementary material for: SPEN is required for Xist upregulation during initiation of X chromosome inactivation
Source: Nat Commun. 2021 Dec 1;12:7000. doi: 10.1038/s41467-021-27294-5 (PMC8636516; doi:10.1038/s41467-021-27294-5)
Supplement: Supplementary file 4 — Source Data File [file 41467_2021_27294_MOESM4_ESM.xlsx]

## Sheet: 1b and S1e-g
Figure 1b & Supplementary Figures 2e-g; Alellic ratio of individual genes along the X chromosome.
Legend: KO=Spen-/-; Dox = doxycycline; Empty cells = number of reads is 20 or less for that condition.
	Day 0 WT NoDox	Day 0 WT Dox	Day 0 KO NoDox	Day 0 KO Dox	Day 3 WT NoDox	Day 3 KO NoDox	Day 7 WT Dox	Day 7 KO Dox
ENSMUSG00000000037					0.272727	0.435897	0
ENSMUSG00000000134	0.448598	0.176568	0.409836	0.24424	0.469745	0.507187	0.115152	0.65625
ENSMUSG00000000266								0.793103
ENSMUSG00000000355	0.5	0.125	0.692308	0.588235	0.259259	0.451613	0.133333	0.75
ENSMUSG00000000402	0	0	0.153846	0.193548	0.840909	0.673469		0.575342
ENSMUSG00000000787	0.427152	0.309417	0.51145	0.4375	0.482143	0.496894	0.202614	0.647541
ENSMUSG00000000838	0.465116	0.352941	0.567164	0.581395	0.444444	0.527027	0.0909091	0.509091
ENSMUSG00000000881							0.103448
ENSMUSG00000001127	0.432749	0.34555	0.537736	0.438849	0.471483	0.604938	0.187215	0.480769
ENSMUSG00000001128	0.413043	0.137931	0.574468	0.62963		0.583333
ENSMUSG00000001131	0.468085	0.136364	0.230769	0.3	0.347826		0	0.416667
ENSMUSG00000001134	0.352941	0.358974	0.631579	0.644068	0.367647	0.426471		0.382979
ENSMUSG00000001173	0.835165	0.084507	0.525253	0.579618	0.333333	0.471154	0	0.287671
ENSMUSG00000001924	0.546403	0.250233	0.509589	0.505618	0.478049	0.487403	0.191462	0.481848
ENSMUSG00000001962	0.511278	0.146341	0.468208	0.393701	0.417266	0.5	0.0769231	0.358108
ENSMUSG00000001964	0.514925	0.166667	0.472028	0.42033	0.449809	0.545213	0.0879121	0.318182
ENSMUSG00000002006	0.423077	0.12	0.340909	0.443182	0.236842	0.764706
ENSMUSG00000002010	0.487648	0.355236	0.528333	0.538211	0.437616	0.475508	0.112319	0.484985
ENSMUSG00000002014	0.521739	0.296296		0.619048	0.431034	0.6	0.037037	0.37037
ENSMUSG00000002015	0.52552	0.125806	0.473637	0.502238	0.460177	0.523625	0.0932642	0.46399
ENSMUSG00000004221	0.453488	0.0697674	0.460674	0.595238	0.424658	0.556818	0.0416667	0.66
ENSMUSG00000004317	0.473684	0	0.5	0.433962	0.355372	0.507937	0.08	0.754098
ENSMUSG00000006200	0.721719	0.416667	0.620438	0.66087	0.311419	0.424096	0.124224	0.495263
ENSMUSG00000006373	0.380531	0.0546875	0.336283	0.302857	0.648241	0.67364	0.00632911	0.28169
ENSMUSG00000006678	0.457516	0.188976	0.354167	0.438017	0.502857	0.50838	0	0.643478
ENSMUSG00000008682	0.548673	0.164062	0.604167	0.47541	0.625	0.72549	0.125	0.567164
ENSMUSG00000009406	0.642857	0.14	0.425	0.3125	0.325843	0.54902	0.135135
ENSMUSG00000009596					0.571429	0.821429		0.933333
ENSMUSG00000009670	0.844444		0.178571	0.416667	0.482759	0.337838		1
ENSMUSG00000009731		0.318182			0.482759	0.25
ENSMUSG00000009995	0.666667	0.209677	0.512821	0.813333	0.473118	0.504425	0.0823529	0.55102
ENSMUSG00000015214				0.725	0.454545		0.0740741	0.52
ENSMUSG00000015217	0.740458	0.261905	0.892308	0.776316	0.282759	0.256917	0.0172414	0.820755
ENSMUSG00000015289	0.537549	0.173077	0.518519	0.474576	0.479532	0.538462	0.0234375	0.493506
ENSMUSG00000015290	0.483871	0.162791	0.321429	0.556604	0.520661	0.528736	0.0210526	0.752941
ENSMUSG00000015291	0.484615	0.283019	0.601626	0.609091	0.352201	0.450382	0.0939227	0.446809
ENSMUSG00000015340	0.347826
ENSMUSG00000015342	0.84	0.266667	0.487179	0.961538	0.59375	0.666667		0.675
ENSMUSG00000015668	0.604478	0.186813	0.357143	0.505051	0.370861	0.417526	0.0192308	0.647059
ENSMUSG00000016382	0.625828	0.0546218	0.441718	0.489865	0.434659	0.483871	0.0058309	0.734568
ENSMUSG00000016409	0.458333	0.304348	0.459627	0.47907	0.476793	0.437037	0.121739	0.488095
ENSMUSG00000016534	0.402778	0.246377	0.378049	0.468085	0.393258	0.548193	0.173077	0.63197
ENSMUSG00000019088			0.333333				0.0869565	0.521739
ENSMUSG00000019558	0.542857		0.25		0.451613	0.6	0.16129	0.807692
ENSMUSG00000023074	0.352941	0.140625	0.593023	0.42029	0.496063	0.57931	0.00714286	0.676617
ENSMUSG00000023092	0.391753	0.0571429	0.233333	0.309524	0.485294	0.648148	0	0.25
ENSMUSG00000023443							0.25	0.808333
ENSMUSG00000025037	0.483333	0.25	0.362069	0.518072	0.506849	0.470588	0.0555556	0.48
ENSMUSG00000025040	0.487923	0.218391	0.407895	0.308594	0.533937	0.470588	0.123932	0.536657
ENSMUSG00000025056	0.51122	0.175439	0.464815	0.432377	0.41	0.290698		0.312883
ENSMUSG00000025059	0.453947	0.0141844	0.401869	0.461538	0.565217	0.675676	0	0
ENSMUSG00000025151	0.484419	0.092081	0.393103	0.47494	0.456995	0.568009	0.0308789	0.581731
ENSMUSG00000025246	0.475138	0.0962963	0.565611	0.453333	0.439815	0.481308	0.0612245	0.448864
ENSMUSG00000025257	0.545455	0.027027	0.695652	0.545455	0.372093	0.477273	0	0.326531
ENSMUSG00000025260	0.527174	0.0676471	0.48368	0.504472	0.438923	0.515576	0.0205607	0.508039
ENSMUSG00000025261	0.570946	0.206731	0.470588	0.483395	0.534351	0.548043	0.0615942	0.5
ENSMUSG00000025264	0.545455	0.111607	0.568093	0.505535	0.306667	0.556818	0.0188679	0.525773
ENSMUSG00000025265			0.307692	0.428571	0.32	0.52
ENSMUSG00000025266	0.169442	0.0597222	0.218163	0.238971	0.582353	0.730832	0.0191388	0.0569231
ENSMUSG00000025268	0.453125	0.0792079	0.498155	0.518272	0.291096	0.478972	0.0195016	0.679283
ENSMUSG00000025269	0.45	0.0696203	0.466667	0.676136	0.440415	0.579268	0	0.395349
ENSMUSG00000025271	0.585366	0.0294118	0.729167	0.607143	0.529412	0.870968	0	0
ENSMUSG00000025272		0
ENSMUSG00000025283	0.32691	0.120614	0.341763	0.339888	0.537459	0.628755	0.0107335	0.306931
ENSMUSG00000025287	0.515625	0.128492	0.336134	0.425197	0.40991	0.507407	0.0792079	0.414226
ENSMUSG00000025289	0.366864	0.0676692	0.348123	0.342105	0.482663	0.552113	0.0352505	0.472727
ENSMUSG00000025332	0.382114	0.229572	0.390411	0.242647	0.411429	0.493827	0.19403	0.295302
ENSMUSG00000025333	0.509804		0.958333		0.16	0.0952381		1
ENSMUSG00000025531		0.166667			0.26087	0.631579	0.24
ENSMUSG00000025626	0.694175	0.0815451	0.444444	0.539773	0.404372	0.410072	0	0.207792
ENSMUSG00000025630	0.288462	0.0809129	0.321678	0.303769	0.612005	0.669868	0.0173812	0.282455
ENSMUSG00000025658							0
ENSMUSG00000025665	0.559375	0.08	0.383929	0.349398	0.545126	0.518797	0.056962	0.308333
ENSMUSG00000025666	0.373288	0.166667	0.396907	0.442748	0.366013	0.457317	0.0564334	0.417476
ENSMUSG00000025742	0.437186	0.0967742	0.439216	0.527778	0.450249	0.672414	0	0.564103
ENSMUSG00000025860	0.543478	0.1875	0.606061	0.457143	0.555556	0.508197	0.125	0.489362
ENSMUSG00000031007	0.477064	0.282927	0.498498	0.487273	0.528233	0.495918	0.135881	0.485437
ENSMUSG00000031010	0.507018	0.279255	0.515924	0.574074	0.448124	0.449692	0.210843	0.55573
ENSMUSG00000031012	0.0857143	0.0181818	0.034188	0.0775194	0.878788	0.878205	0	0
ENSMUSG00000031059	0.596659	0.415094	0.617978	0.651322	0.325658	0.397528	0.224518	0.618881
ENSMUSG00000031065	0.542169	0.187135	0.706667	0.609375	0.481283	0.471264	0.1	0.703704
ENSMUSG00000031066	0.468571	0.0869565	0.452632	0.522059	0.429119	0.517787	0.113323	0.376344
ENSMUSG00000031079			0.62963
ENSMUSG00000031095	0.5	0.205882	0.558824	0.686275	0.353846	0.536842		0.555556
ENSMUSG00000031103							0
ENSMUSG00000031105	0.241379				0.367347	0.5625	0.0263158	0.636364
ENSMUSG00000031107	0.608939	0.232	0.54902	0.533654	0.463054	0.452632	0.0410959	0.546468
ENSMUSG00000031109	0.580645	0.206897	0.333333		0.653846	0.52381	0	0.184783
ENSMUSG00000031111			0.16		0.225	0.25
ENSMUSG00000031112	1		0.478261		0.03125	0.0833333
ENSMUSG00000031119	0.494681	0.121693	0.494382	0.572917	0.432161	0.467925	0.0530504	0.508642
ENSMUSG00000031131								0.553191
ENSMUSG00000031133								0.155556
ENSMUSG00000031134	0.626506	0.0649351	0.526316	0.634615	0.286822	0.528986	0.0272727	0.324503
ENSMUSG00000031137	0.534884	0.0980392	0.35	0.807692	0.484211	0.528
ENSMUSG00000031139	0.467391	0.171271	0.528662	0.382857	0.403509	0.25		0.506173
ENSMUSG00000031145	0.84	0.1	0.185185	0.37037		0.309524	0	0.7
ENSMUSG00000031146	0.284848	0.0829787	0.373016	0.348485	0.669304	0.705148	0.0432767	0.300156
ENSMUSG00000031148	0.731383	0.364754	0.777003	0.663968	0.184739	0.40107	0.244813	0.671605
ENSMUSG00000031149	0.540541	0.303448	0.5	0.593333	0.347305	0.475806	0.171642	0.58427
ENSMUSG00000031150		0.2			0.489362	0.5
ENSMUSG00000031153	0.619048	0.206522	0.333333	0.479452	0.448598	0.54023	0.163934	0.468531
ENSMUSG00000031154	0.586207	0.254237	0.111111	0.75	0.555556	0.680851	0.189655	0.423077
ENSMUSG00000031155	0.509537	0.133231	0.363095	0.518349	0.41791	0.502784	0.102804	0.508333
ENSMUSG00000031156	0.408163	0.189655	0.617647	0.42	0.495238	0.52	0.123711	0.768116
ENSMUSG00000031157	0.52381	0.27907	0.460606	0.492308	0.384615	0.530612	0.195946	0.52
ENSMUSG00000031158	0.344828	0.188811	0.447368	0.390476	0.462366	0.630573	0.126582	0.594595
ENSMUSG00000031160	0.627907	0.325581	0.761905	0.432099	0.3125	0.394737		0.954545
ENSMUSG00000031161	0.468822	0.34715	0.475771	0.640138	0.346154	0.419355	0.139726	0.804671
ENSMUSG00000031162	0.576923
ENSMUSG00000031166	0.608696	0.190476	0.425532	0.393939	0.5	0.4375	0.113924
ENSMUSG00000031167	0.63125	0.455319	0.608833	0.637566	0.367461	0.435556	0.166667	0.697279
ENSMUSG00000031168	0.561713	0.339943	0.493116	0.559211	0.447034	0.500808	0.113879	0.55122
ENSMUSG00000031169	0.590909				0.555556	0.545455
ENSMUSG00000031171	0.545024	0.283544	0.479769	0.378378	0.501425	0.466981	0.0954774	0.760797
ENSMUSG00000031174	0.574194	0.53125	0.419048	0.734848	0.39548	0.370149	0.0784314	0.661972
ENSMUSG00000031176					0.651163	0.353846	0.153846	0.371795
ENSMUSG00000031197	0.505571	0.207192	0.450567	0.464516	0.456072	0.455629	0.111111	0.544041
ENSMUSG00000031198	0	0	0.0769231	0.0681818	0.896226	0.87963	0	0.0327869
ENSMUSG00000031201	0.517045	0.207885	0.490385	0.559524	0.429603	0.481013	0.0669291	0.549637
ENSMUSG00000031207	0.502941	0.0701987	0.31323	0.465558	0.370248	0.490211	0.00529801	0.57315
ENSMUSG00000031214	0.818182	0.0454545		0.409091	0.292308	0.395349
ENSMUSG00000031216	0.832061	0.0606061	0.627907	0.696629	0.236641	0.524194	0	0.97619
ENSMUSG00000031217						0.74359	0.0119048	0.782609
ENSMUSG00000031221	0.596774	0.33871	0.636364	0.675	0.382979	0.439394	0.216216	0.866667
ENSMUSG00000031226	0.554455	0.399123	0.524523	0.494572	0.473907	0.462121	0.228833	0.445269
ENSMUSG00000031227	0.543478	0.205128		0.8	0.265306	0.282609	0.115385	1
ENSMUSG00000031229	0.505967	0.166359	0.51039	0.514124	0.394415	0.459168	0.0165746	0.508772
ENSMUSG00000031231						0.56
ENSMUSG00000031232	0.435714	0.132075	0.410256	0.440559	0.494048	0.592593	0.0350195	0.473988
ENSMUSG00000031239	0.435407	0.093617	0.366972	0.42246	0.461921	0.569597	0.0112994	0.385987
ENSMUSG00000031245	0.448276	0.0285714	0.636364	0.578947	0.59375	0.454545	0.0105263	0.365217
ENSMUSG00000031246	0.473684	0.0555556	0.584416	0.557895	0.367601	0.45098	0.00657895	0.625
ENSMUSG00000031256	0.452381	0.184211	0.380952	0.451613	0.408163	0.463415		0.4
ENSMUSG00000031262	0.592105	0.294118	0.428571	0.378378	0.448276	0.457143	0.107143	0.46
ENSMUSG00000031274							0
ENSMUSG00000031278	0.141956	0.0536193	0.11973	0.157044	0.701657	0.79403	0.00458716	0.0682594
ENSMUSG00000031284	0.590909	0.1	0.121212		0.395833	0.886364
ENSMUSG00000031290	0.12	0.0869565	0.428571	0.574468		0.684211	0
ENSMUSG00000031295	0.521739	0			0.4	0.675676	0.114286
ENSMUSG00000031297	0.580511	0.122822	0.566304	0.479186	0.398773	0.392079	0	0.676768
ENSMUSG00000031299	0.434783	0.122423	0.383681	0.438312	0.465708	0.541769	0.0665434	0.498074
ENSMUSG00000031303				0.384615	0.381579	0.492857	0
ENSMUSG00000031304	0.380952							0.545455
ENSMUSG00000031309			0.857143			0.37037	0.0454545
ENSMUSG00000031310	0.522388	0.185185	0.216216	0.645833	0.555556		0	0.978723
ENSMUSG00000031311	0.269495	0.0821643	0.265546	0.221503	0.651926	0.757184	0.0222222	0.253129
ENSMUSG00000031314	0.782609		0.433333	0.56
ENSMUSG00000031320	0.0216667	0.00716846	0.00795229	0.0229008	0.991987	0.987322	0.00200401	0.00238095
ENSMUSG00000031327	0.0833333	0.341463	0.289474	0.28125			0.0454545	0.0425532
ENSMUSG00000031328	0.451049	0.0847107	0.304843	0.388889	0.411043	0.508015	0.0678514	0.451049
ENSMUSG00000031329		0.0645161			0.541667
ENSMUSG00000031333	0.406593	0.0609756	0.35	0.47619	0.55	0.6875	0.0263158	0.696429
ENSMUSG00000031337	0.561983	0.22449	0.441176	0.382353	0.676471	0.512821		0.277778
ENSMUSG00000031342		0				0.545455	0
ENSMUSG00000031347	0.53211	0.211921	0.463542	0.558442	0.457547	0.509804	0.0379747	0.342466
ENSMUSG00000031349	0.680365	0.229592	0.495798	0.563492	0.340426	0.495935	0.056962	0.72561
ENSMUSG00000031351	0.606383	0.0394737	0.612245	0.191489	0.370445	0.376623	0.0363636	0.888502
ENSMUSG00000031352	0.185012	0.119935	0.325532	0.183908	0.60472	0.67304	0.0849858	0.50641
ENSMUSG00000031353	0.612245	0.25	0.568627	0.585366	0.344262	0.338028	0.0657895	0.595745
ENSMUSG00000031355							0
ENSMUSG00000031357	0.666667	0.0892857	0.487805	0.678571	0.5	0.592105	0.24359	0.895833
ENSMUSG00000031358			0.619048	0.758621	0.416667	0.571429	0.15873	0.583333
ENSMUSG00000031360	0.607004	0.161111	0.511905	0.583333	0.45567	0.473684	0.0487805	0.576087
ENSMUSG00000031367	0.863158	0.322581	0.75	0.891089	0.256757	0.573034	0.0263158	0.133333
ENSMUSG00000031370	0.521505	0.302128	0.461676	0.541889	0.387372	0.465587	0.152299	0.392941
ENSMUSG00000031371	0.527363	0.222222	0.442857	0.585987	0.404082	0.310219	0.08	0.540107
ENSMUSG00000031375	0		0			1	0
ENSMUSG00000031378					0.521739
ENSMUSG00000031379	0.222826	0.085	0.228682	0.253049	0.715134	0.798635	0.0166667	0.226601
ENSMUSG00000031381	0.615385	0.198473	0.639344	0.510949	0.598039	0.609756	0.116279	0.575758
ENSMUSG00000031383	0.556818	0.0766129	0.393939	0.493976	0.407477	0.58805	0.059448	0.52795
ENSMUSG00000031386	0.45098	0.260143	0.509225	0.472973	0.403458	0.590361	0.0690909	0.326829
ENSMUSG00000031387	0.535857	0.273743	0.548649	0.440154	0.463035	0.435146	0.0870647	0.533026
ENSMUSG00000031388	0.522581	0.270115	0.472	0.532258	0.534483	0.496815	0.128571	0.395062
ENSMUSG00000031392	0.530303	0.175	0.575758	0.322034	0.510204	0.538462	0.0535714	0.45283
ENSMUSG00000031393	0.436364	0.153846	0.673469	0.833333	0.461538	0.571429	0.015625	0.193548
ENSMUSG00000031397				1	0.255319	0.342466
ENSMUSG00000031399	0.627907	0.232143	0.36	0.393939	0.406897	0.518248	0.0337079	0.348485
ENSMUSG00000031400	0.422131	0.12459	0.386047	0.384146	0.465558	0.619672	0.0641026	0.514563
ENSMUSG00000031402	0.371795	0.169231	0.351852	0.264151	0.473684	0.602151	0.047619	0.441379
ENSMUSG00000031403	0.594529	0.24819	0.590997	0.556899	0.349398	0.415107	0.003861	0.551259
ENSMUSG00000031410								0.227273
ENSMUSG00000031422				0.351351			0.212121	0.384615
ENSMUSG00000031425				0.214286
ENSMUSG00000031428	0.673913	0.037037	0.814815	0.225	0.323529	0.692308
ENSMUSG00000031429	0.504367	0.189711	0.419426	0.485333	0.403259	0.559603	0.0513514	0.566802
ENSMUSG00000031431					0.363636	0.480769	0.0533333	0.6875
ENSMUSG00000031432	0.485935	0.212242	0.558493	0.506128	0.475599	0.519887	0.0621212	0.437944
ENSMUSG00000031434	0.647343	0.326087	0.843137	0.690323	0.3	0.484211	0.116505	0.45098
ENSMUSG00000031438	0.578947	0.0615385	0.398438	0.433333	0.419173	0.444134	0.0627306	0.472709
ENSMUSG00000033436	0.586207	0.0129032	0.545455	0.518519	0.410714	0.420513	0	1
ENSMUSG00000033460	0.498801	0.105727	0.455128	0.376206	0.431604	0.552941	0.0410256	0.473684
ENSMUSG00000033737		0.00719424		0.466667	0.325581	0.513158	0	0.422414
ENSMUSG00000033792	0.575758						0	0.153846
ENSMUSG00000033906		0.0363636	0.346154		0.538462	0.387097	0	0.298246
ENSMUSG00000033965	0.666667	0		0.16	0.425	0.54717	0	0.62069
ENSMUSG00000034055	0.882353		0.12		0.142857		0.166667	0.384615
ENSMUSG00000034160	0.64	0.421725	0.510638	0.41784	0.383929	0.468254	0.136752	0.687117
ENSMUSG00000034311	0.562724	0.181818	0.648069	0.651639	0.328125	0.438953	0.0505415	0.294737
ENSMUSG00000034403	0.497268	0.175258	0.464789	0.487805	0.409357	0.545455	0.0225564	0.547826
ENSMUSG00000034457	0.544586	0.333333	0.408451	0.620462	0.494845	0.581602	0	0.316279
ENSMUSG00000034480					0.5625
ENSMUSG00000035062	0.56	0.0416667		0.347826	0.514286	0.391304	0
ENSMUSG00000035150	0.78882	0.75	0.692982	0.816327	0.180556	0.210191	0.660714	0.705882
ENSMUSG00000035232	0.534483	0.143266	0.435976	0.555789	0.389946	0.491679	0.0233463	0.609319
ENSMUSG00000035246	0.25	0.0932203	0.4	0.731707	0.602941	0.741573		0
ENSMUSG00000035299					0.310345	0.490196	0.137255	0.666667
ENSMUSG00000035476	0.417112	0.351852	0.451613	0.39726	0.472222	0.454545	0.0246914	0.528571
ENSMUSG00000035491								0.647059
ENSMUSG00000035725	0.212121	0.435897	0.275	0.592593	0.492308	0.574074	0	0.153846
ENSMUSG00000035776			0.521739		0.5	0.666667	0.0425532
ENSMUSG00000035967	0.473684	0.342105	0.428571	0.366667	0.709091	0.666667	0	0.866667
ENSMUSG00000036022	0.294118	0.0625	0.52	0.431373	0.569343	0.629412	0.0365854	0.487179
ENSMUSG00000036109								0.291667
ENSMUSG00000036782	0.742888	0.476064	0.746929	0.726804	0.23176	0.279279	0.0916667	0.581509
ENSMUSG00000036790							0
ENSMUSG00000036916	0.460993	0.0434783	0.230769	0.337079	0.436047	0.48227	0.00813008	0.44898
ENSMUSG00000036985	0.785714	0.0283019	0.449275	0.103448	0.798246	0.819672	0.0181818	0.375
ENSMUSG00000037010		0			0.372549		0
ENSMUSG00000037315	0.480176	0.0988701	0.444444	0.43128	0.438202	0.467577	0.148148	0.418033
ENSMUSG00000037347				0.535714	0.481481		0.0461538
ENSMUSG00000037369	0.597938	0.453202	0.384211	0.447761	0.393258	0.486111	0.371901	0.345455
ENSMUSG00000038344	0.54918	0.184211	0.54878	0.492063	0.45	0.780488	0.027027	0.0869565
ENSMUSG00000039201	0.693252	0.447674	0.568627	0.661417	0.401274	0.582677	0.245902	0.272727
ENSMUSG00000039231	0.677419	0.25	0.48	0.606061	0.518519	0.626866	0.166667	0.722222
ENSMUSG00000039278	0.690789	0.344156	0.633663	0.657609	0.424242	0.352273	0.16	0.933333
ENSMUSG00000039382	0.663102	0.21875	0.548077	0.376712	0.530612	0.391892	0.125	0.585492
ENSMUSG00000040363	0.304348	0.16092	0.327869	0.564103	0.685185	0.586207	0.150943	0.666667
ENSMUSG00000040586	0.571429	0.130952	0.458333	0.564815	0.543103	0.453704	0.064	0.40678
ENSMUSG00000040621	0.32	0.0487805		0.32	0.64	0.538462	0
ENSMUSG00000040749	0.494413	0.320175	0.507853	0.494505	0.445122	0.515021	0.125	0.626984
ENSMUSG00000040808	0.870968
ENSMUSG00000040990	0.104478	0.0454545	0.258065	0.25	0.571429	0.55814
ENSMUSG00000041020	0.411765	0.106383	0.247059	0.649123		0.625
ENSMUSG00000041096	0.472222	0.117647	0.491667	0.603448	0.330709	0.533835	0.0327869	0.486111
ENSMUSG00000041133	0.53886	0.291971	0.585859	0.599237	0.366412	0.410714	0.0833333	0.581395
ENSMUSG00000041229	0.74359	0.0769231			0.531915	0.466667	0.0789474	0.674419
ENSMUSG00000041245	0.412698	0.235294	0.389831	0.745763	0.16	0.347826		0.588235
ENSMUSG00000041633	0.625	0.195652		0.32	0.175439	0.272727		1
ENSMUSG00000041649	0.125	0	0.419355	0.313725	0.590909			0.148148
ENSMUSG00000041658				0.740741	0.346154	0.478261
ENSMUSG00000041688		0.0444444	0.710526	0.339286	0.315789	0.5	0.0723404	0.689189
ENSMUSG00000041700								1
ENSMUSG00000041718	0.357481	0.19933	0.406172	0.376344	0.567296	0.614224	0.0582011	0.369969
ENSMUSG00000042225	0.444444	0.324324	0.636364	0.365385	0.488372	0.528302	0	0.6
ENSMUSG00000042271	0.326923	0.13	0.21978	0.0984848	0.511111	0.399177	0	0.149194
ENSMUSG00000042498	0.807692		0.695652	0.565217		0.0285714		1
ENSMUSG00000042515	0.0769231	0	0.653846	0.173913	0.328767	0.253165	0.0251046	0.645161
ENSMUSG00000042595	0.654545	0.0104167	0.678571	0.386667	0.384615	0.588889	0.0666667	0.828125
ENSMUSG00000042712	0.492016	0.0720562	0.452381	0.459364	0.412354	0.499656	0.0549954	0.495375
ENSMUSG00000042750	0.461972	0.107595	0.431579	0.423631	0.501062	0.61144	0.054321	0.370968
ENSMUSG00000042903								0.90625
ENSMUSG00000043384	0.504065	0.25	0.505119	0.497976	0.455026	0.40678	0.0376712	0.425856
ENSMUSG00000043549							0.5	0.423077
ENSMUSG00000043929	0.285714		0.571429	0.4		0.409091	0.0344828
ENSMUSG00000044150	0.447514	0.14881	0.455128	0.523077	0.540541	0.508772	0.185841	0.488636
ENSMUSG00000044348	0.583333		0.976744	0.837838	0.123457	0.0408163	0.108108	0.5
ENSMUSG00000044550			0.214286		0.628571	0.761905
ENSMUSG00000045103	0.735632	0.134328	0.727273	0.381818	0.245283	0.415094		0.458333
ENSMUSG00000045180	0.54717	0.0555556	0.536585	0.460526	0.582418	0.616071	0.15	0.355932
ENSMUSG00000045427	0	0	0	0	0.97619	1	0	0
ENSMUSG00000046032	0.580247	0.221053	0.460674	0.402985	0.382812	0.409524	0.0103093	0.467742
ENSMUSG00000046432	0.0736842	0.00819672	0.00970874	0.0487805	0.97619	0.966887	0	0.0669856
ENSMUSG00000046449	0.537879	0.130435	0.52	0.35	0.456522	0.52381
ENSMUSG00000046532						0.72
ENSMUSG00000046550	0.428571	0.0375	0.428571	0.2	0.402439	0.484375	0	0.6
ENSMUSG00000046873	0.603175	0.366667	0.487805	0.679487	0.190476	0.462366	0.0769231	0.758621
ENSMUSG00000047045	0.424658	0.0384615	0.434783	0.326087	0.352941	0.357664	0.00406504	0.142857
ENSMUSG00000047238	0.408451	0.0985915	0.355263	0.414141	0.344828	0.392405	0.0571429	0
ENSMUSG00000047242	0.672131			0.428571	0.291667	0.409091	0	0.648649
ENSMUSG00000047694	0.426471	0.308901	0.223684	0.516854	0.55814	0.427184	0.165468	0.527363
ENSMUSG00000047757	0.441026	0.130208	0.708134	0.585903	0.40566	0.628676	0	0.253521
ENSMUSG00000047996							0
ENSMUSG00000048040	0.424479	0.11326	0.457565	0.496503	0.467662	0.590799	0.00923077	0.498759
ENSMUSG00000048355	0.546512	0.0829016	0.41875	0.406926	0.471861	0.419608	0.031746	0.291971
ENSMUSG00000049047						0.0769231		1
ENSMUSG00000049536	0.652174	0.047619	0.64			0.375	0
ENSMUSG00000049775	0.0857143	0	0.184211
ENSMUSG00000049804			0.52381	0.25		0.347826
ENSMUSG00000049929	0.328767	0.185185	0.25	0.45	0.45509	0.455224	0	0.552239
ENSMUSG00000050071	0.473541	0.0643478	0.453571	0.499232	0.415484	0.532905	0.0379464	0.504405
ENSMUSG00000050148	0.458333	0.191489		0.682927	0.296875	0.486486	0.107143	0.833333
ENSMUSG00000050332	0.69863	0.0990099	0.488372	0.464567	0.520661	0.480226	0	0.730769
ENSMUSG00000050424	0.561798	0.0222222	0.6875	0.485714	0.315068	0.432432		0.904762
ENSMUSG00000051159	0.565217				0.5625	0.556962	0.00692042	0.44898
ENSMUSG00000051220	0.491935	0.171875	0.60396	0.5125	0.486111	0.539394	0.117647	0.70922
ENSMUSG00000051224	0.452991	0.295082	0.388889	0.580645	0.517241	0.62	0.0945946	0.444685
ENSMUSG00000051257	0.292857	0.0384615	0.234899	0.151079	0.815385	0.781818		0.159091
ENSMUSG00000051579	0.53271	0.0431034	0.452206	0.470455	0.408854	0.517986	0.00869565	0.419263
ENSMUSG00000051851					0.263158	0.365385	0.0487805
ENSMUSG00000052821					0.585366	0.671875		0
ENSMUSG00000052854	0.581818	0.04			0.428571		0.163424	0.521379
ENSMUSG00000054034					0.222222	0.416667
ENSMUSG00000054626						0.310345
ENSMUSG00000054737	0.356061	0.0862069	0.201681		0.492754	0.661765	0.166667	0.148148
ENSMUSG00000054850	0.479452	0.0543478	0.216495	0.52809	0.578947	0.541463	0.025974	0.269231
ENSMUSG00000055653	0.41369	0.048951	0.366935	0.391753	0.462451	0.619266	0.00662252	0.75
ENSMUSG00000055733					0.571429	0.612245	0
ENSMUSG00000055780	0.4		0.341463	0.441176	0.48	0.518519
ENSMUSG00000056537	0.537433	0.0705191	0.468302	0.468731	0.390267	0.493525	0.0743464	0.398664
ENSMUSG00000057000						0.655172
ENSMUSG00000057421	0.491124	0.132231	0.404255	0.304688	0.458015	0.577236	0.0625	0.520231
ENSMUSG00000057615	1		0.714286	0.44186	0.428571		0	0.404255
ENSMUSG00000057836	0.913043		0.819672	0.727273	0.538462	0.257576
ENSMUSG00000058252							0
ENSMUSG00000058254	0.591195	0.108571	0.464	0.5	0.449686	0.571429	0.00826446	0.541176
ENSMUSG00000059334					0.571429	0.583333	0.0454545
ENSMUSG00000059708	0.576923							0.0645161
ENSMUSG00000060090	0.507042	0.2	0.509091	0.52809	0.266667	0.389381	0.0493827	0.931818
ENSMUSG00000060681	0.363636
ENSMUSG00000061082							0.178161	0.448246
ENSMUSG00000061273	0.438017	0.214286	0.434783	0.28	0.494253	0.446809	0.0517241	0.0615385
ENSMUSG00000061778	0.69697		0.423729	0.233333			0	0.678571
ENSMUSG00000062070	0.916216	0.568627	0.946281	0.886228	0.0693642	0.114379		0.918919
ENSMUSG00000062170	0.571429	0.047619	0.371795	0.487179	0.542373	0.544118		0.489362
ENSMUSG00000062184						0.545455
ENSMUSG00000062393						0.52381	0
ENSMUSG00000062949	0.607143	0.111111	0.574074	0.228571	0.325581		0	0.12
ENSMUSG00000063663	0.666667		0.45	0.166667	0.447368	0.346154	0.157895
ENSMUSG00000063785	0.449115	0.161154	0.425743	0.411893	0.681119	0.727477	0.128544	0.400662
ENSMUSG00000064127	0.567901	0.271028	0.469388	0.447917	0.364486	0.473684	0.129032	0.450704
ENSMUSG00000067194	0.569913	0.229568	0.631229	0.556757	0.361111	0.419182	0.0846457	0.563342
ENSMUSG00000067276							0	0.557692
ENSMUSG00000067860	0.387097	0.0666667	0.16	0.514286	0.759259	0.730769	0
ENSMUSG00000067873	0.483034	0.201327	0.5	0.588372	0.396579	0.445652	0.0628684	0.48232
ENSMUSG00000067878	0.764505	0.257642	0.721649	0.700637	0.235409	0.252066	0	0.586854
ENSMUSG00000067924				1	0.0854701	0.0458015
ENSMUSG00000068048	0.592105		0.622807	0.512821	0.44	0.225352	0.195122	0.494759
ENSMUSG00000068270		0.0740741		0.441176	0.542857	0.463768	0	0.538462
ENSMUSG00000071665	0.448276				0	0.764706		0.0645161
ENSMUSG00000071708	0.727564	0.260047	0.40293	0.460993	0.307443	0.497653	0.060241	0.426829
ENSMUSG00000071723	0.756098	0.205128	0.555556	0.177419	0.21875	0.351351	0	0.574468
ENSMUSG00000071773			0.181818
ENSMUSG00000072944	0.379747	0.193548	0.438596	0.451613	0.5	0.621622	0	0.427711
ENSMUSG00000072945	0.614634	0.222222	0.666667	0.569231	0.372093
ENSMUSG00000072964	0.502994	0.116667	0.374194	0.412903	0.51073	0.5	0.0422535	0.437126
ENSMUSG00000072966	0.380952	0.189189	0.741935	0.545455	0.673469	0.526316	0
ENSMUSG00000072969	0.583333	0.296875	0.396825	0.434783	0.440476	0.652632	0.111111	0.402439
ENSMUSG00000073016	0.434783
ENSMUSG00000073131	0.8	0.338462	0.376812	0.62069	0.392523	0.674699	0.0701754	0.711712
ENSMUSG00000073139	0.288136	0	0.206897	0.463768	0.55	0.613636	0	0.44186
ENSMUSG00000073176	0.454545	0.130435		0.310345	0.575	0.16	0
ENSMUSG00000073207	0.0434783	0.0714286			0.75	1	0
ENSMUSG00000073293							0
ENSMUSG00000073294	0.621622			1	0.365854	0.640449
ENSMUSG00000073295						0.727273	0
ENSMUSG00000078317		0.136364		0.485714	0.48	0.474576	0.0571429
ENSMUSG00000079316	0.712575	0.300813	0.68595	0.5	0.346405	0.328947	0.152174	0.463768
ENSMUSG00000079317	0.696078	0.52381	0.654762	0.722222	0.229167	0.337349	0.2	0.725275
ENSMUSG00000079418	0.595745	0.204082	0.458333	0.264706	0.738095	0.478261	0.112245	0.609756
ENSMUSG00000079481							0
ENSMUSG00000079487	0.394737	0.0344828			0.666667	0.381818	0
ENSMUSG00000079508	0.142857	0.0322581	0	0.0512821	0.918919	0.888889	0	0
ENSMUSG00000079509	0.588235		0.47619	0.588235	0.222222	0.444444	0.234043	0.891892
ENSMUSG00000081044	0.716216		0.72	0.833333			0	0.470588
ENSMUSG00000081729	0.538462	0.507614	0.465347	0.329545	0.563636	0.598131	0.544304	0.441558
ENSMUSG00000082106	1		1	0.96875	0	0		1
ENSMUSG00000084349	0	0.0116279	0	0	1	0.974359	0.0204082	0
ENSMUSG00000085396	0.62234	0.00694444	0.367442	0.288288	0.596685	0.67931	0.0331754	0.205357
ENSMUSG00000085715	0.119048	0.0357143	0.171429	0.205882	0.809524	0.871795		0.078125
ENSMUSG00000085998								0.896552
ENSMUSG00000086370		0.0566038		0.333333	0.434783	0.484375	0.173077	0.527778
ENSMUSG00000086503	0.36	0.953887	0.584615	0.867769	0.838323	0.821429	0.989595	0.989399
ENSMUSG00000086807	0.405405	0.0512821	0.333333	0.538462	0.711111	0.736842
ENSMUSG00000087368	0.606557	0.333333	0.413043	0.462687	0.349398	0.544304	0.2	0.732558
ENSMUSG00000087403	0.357143		0.375	0.594595	0.333333	0.315789	0	0.777778
ENSMUSG00000089768	0.145455	0	0.0869565	0.0289855	0.907407	0.962025	0	0.0625
ENSMUSG00000089996	0.701493	0.136364	0.672727	0.6625	0.536232	0.367089	0.0307692
ENSMUSG00000097571					0.48

## Sheet: 1c
Figure 1c
Legend: KO=Spen-/-; avg=average; perc=percentage; sd=standard deviation
sample	type	day	data1	data2	data3	data4	avg	perc	perc1	perc2	perc3	perc4	perc_sd
Wt	129	day0	0.761378	0.660431	0.793533	0.896185	0.777882	91.5751	90.4675	91.0966	92.2264	92.3154	0.897847
Wt	Cast	day0	0.0802257	0.0645478	0.0668857	0.0746014	0.0715651	8.42491
Wt	129	day3	0.798756	0.713939	1.00686	0.997747	0.879326	87.2623	85.0352	85.2256	88.8869	89.0088	2.20593
Wt	Cast	day3	0.140567	0.123766	0.125883	0.123206	0.128356	12.7377
Wt	129	day5	0.80942	0.788472	0.822628	0.915712	0.834058	89.4115	88.1298	86.7135	91.8155	90.877	2.36967
Wt	Cast	day5	0.109021	0.120812	0.0733295	0.091927	0.0987723	10.5885
Wt	129	day7	1.02946	0.98537	1.10416	1.00603	1.03126	91.0963	88.9308	90.3801	92.6885	92.3736	1.76721
Wt	Cast	day7	0.128137	0.104881	0.0870989	0.0830579	0.100794	8.90366
KO	129	day0	1.16352	1.15652	1.10798	0.936865	1.09122	58.806	58.3227	58.2504	59.0249	59.8644	0.751937
KO	Cast	day0	0.831452	0.828911	0.769159	0.628113	0.764409	41.194
KO	129	day3	1.98286	1.75338	3.09475	1.63671	2.11692	56.5747	57.318	56.3113	56.8386	55.4935	0.781455
KO	Cast	day3	1.47654	1.36034	2.35005	1.31266	1.6249	43.4253
KO	129	day5	1.32601	1.57742	1.76746	1.75313	1.60601	54.0923	54.4639	53.7224	55.4931	52.8032	1.13958
KO	Cast	day5	1.10865	1.35882	1.41755	1.56699	1.363	45.9077
KO	129	day7	1.70665	1.50506	1.51838	1.31707	1.51179	49.2772	47.5854	50.5894	50.0795	49.1766	1.3181
KO	Cast	day7	1.87985	1.46999	1.51356	1.36117	1.55614	50.7228

## Sheet: 1d
Figure 1d
Legend: KO=Spen-/-; avg=average; sd=standard deviation
sample	type	day	data1	data2	data3	data4	avg	sd
Wt	129	day0	0.0203642	0.0078221	0.0156109	0.0148418	0.0146597	0.00517147
Wt	Cast	day0	2.00089	1.40701	1.31142	1.33599	1.51383	0.327228
Wt	129	day3	0.00751137	0.00896033	0.0136088	0.00758235	0.00941572	0.00287387
Wt	Cast	day3	1.0051	1.14252	1.50297	1.08548	1.18402	0.219978
Wt	129	day5	0.00895963	0.00721367	0.00610845	0.00718781	0.00736739	0.00117984
Wt	Cast	day5	2.74784	1.92518	1.9703	2.19446	2.20945	0.377753
Wt	129	day7	0.00514161	0.00473655	0.00425949	0.00591222	0.00501247	0.000699844
Wt	Cast	day7	6.51458	5.92767	6.77759	6.85364	6.51837	0.41974
KO	129	day0	0.0200392	0.012213	0.014453	0.0126729	0.0148445	0.00359531
KO	Cast	day0	0.175134	0.131365	0.185224	0.158386	0.162527	0.0235395
KO	129	day3	0.0201803	0.0150254	0.0187478	0.0121709	0.0165311	0.00362902
KO	Cast	day3	0.199311	0.147161	0.206682	0.137666	0.172705	0.0353203
KO	129	day5	0.0176331	0.0164761	0.0101782	0.0130916	0.0143447	0.00338064
KO	Cast	day5	0.470038	0.375697	0.326491	0.319902	0.373032	0.069297
KO	129	day7	0.00164621	0.00581407	0.00831425	0.00897624	0.00618769	0.00331979
KO	Cast	day7	2.28767	1.97463	1.65285	1.77738	1.92313	0.276789

## Sheet: 1e
Figure 1e
Legend: KO=Spen-/-; avg=average; perc=percentage; sd=standard deviation
sample	type	day	data1	data2	data3	data4	avg	perc	perc1	perc2	perc3	perc4	perc_sd
Wt	129	day0	0.806622	0.950026	0.89358	0.916315	0.891636	43.7493	41.4104	43.9019	46.6416	43.1302	2.17869
Wt	Cast	day0	1.14125	1.21395	1.02226	1.20822	1.14642	56.2507
Wt	129	day3	0.546524	0.360325	0.414952	0.469793	0.447899	39.685	37.1292	38.849	42.2253	41.4872	2.35981
Wt	Cast	day3	0.925428	0.567177	0.567756	0.662588	0.680737	60.315
Wt	129	day5	0.176716	0.213461	0.191616	0.195317	0.194278	22.2956	21.4515	22.967	22.6938	21.9972	0.68545
Wt	Cast	day5	0.647078	0.715961	0.652739	0.692601	0.677095	77.7044
Wt	129	day7	0.361818	0.31555	0.273927	0.293861	0.311289	25.9273	25.8909	25.4895	26.1929	26.2081	0.337219
Wt	Cast	day7	1.03565	0.922413	0.771878	0.827398	0.889336	74.0727
KO	129	day0	1.73546	2.74902	1.72971	1.8668	2.02025	52.7589	54.5864	53.0746	52.6657	50.8155	1.55158
KO	Cast	day0	1.44383	2.43052	1.55461	1.80689	1.80896	47.2411
KO	129	day3	1.2292	0.959521	0.994868	0.823863	1.00186	49.8369	51.646	48.7416	49.1777	49.3481	1.30369
KO	Cast	day3	1.15085	1.00907	1.02814	0.84563	1.00842	50.1631
KO	129	day5	1.11496	1.36031	1.7853	1.14116	1.35043	46.825	44.6233	47.1551	50.2364	43.9106	2.86444
KO	Cast	day5	1.38365	1.52444	1.7685	1.45766	1.53356	53.175
KO	129	day7	3.3316	2.17283	2.6086	2.12994	2.56074	48.2336	49.1942	51.0486	46.2954	46.5789	2.26074
KO	Cast	day7	3.44074	2.08357	3.02607	2.44282	2.7483	51.7664

## Sheet: 1f
Figure 1f
Legend: KO=Spen-/-; avg=average; sd=standard deviation
sample	type	day	data1	data2	data3	data4	avg	sd
Wt	129	day0	0.0350018	0.0373227	0.0420977	0.0459898	0.040103	0.00491207
Wt	Cast	day0	0.0204298	0.0205156	0.00716897	0.0121524	0.0150667	0.00656558
Wt	129	day3	0.13089	0.102636	0.105535	0.109351	0.112103	0.0128228
Wt	Cast	day3	0.00750843	0.00827183	0.00691649	0.00818869	0.00772136	0.000636282
Wt	129	day5	0.392032	0.239233	0.299772	0.278623	0.302415	0.0647977
Wt	Cast	day5	0.00746613	0.00521837	0.00370826	0.00430818	0.00517524	0.00164862
Wt	129	day7	0.678118	0.437935	0.593239	0.722363	0.607914	0.125347
Wt	Cast	day7	0.0111705	0.00742554	0.00909801	0.00777727	0.00886783	0.00169556
KO	129	day0	0.0112792	0.0304538	0.0137132	0.0124402	0.0169716	0.00904292
KO	Cast	day0	0.0137001	0.0461793	0.015552	0.0154054	0.0227092	0.0156693
KO	129	day3	0.00773045	0.00515171	0.00663316	0.00503579	0.00613778	0.00128695
KO	Cast	day3	0.0109501	0.00733563	0.00979888	0.0065793	0.00866598	0.00205141
KO	129	day5	0.00620845	0.00677568	0.00598599	0.0059729	0.00623575	0.000375828
KO	Cast	day5	0.00818213	0.0106908	0.0096585	0.00843527	0.00924168	0.00116143
KO	129	day7	0.00811308	0.0050524	0.00640795	0.00502211	0.00614889	0.00146026
KO	Cast	day7	0.0132211	0.0107944	0.0125208	0.0108144	0.0118377	0.00122689

## Sheet: 1h
Figure 1h
Legend: KO=Spen-/-; avg=average; sd=standard deviation
sample	day	data1	data2	data3	data4	avg	sd
Wt	day3	30.0319	40.107	46.1735	43.0508	39.8408	6.99265
KO	day3	0.628931	0.557103	0.628931	0.742574	0.639385	0.0766745
Wt	day5	64.4796	80	82.8488	77.2727	76.1503	8.10668
KO	day5	2.1978	0	0	0	0.549451	1.0989

## Sheet: 1i
Figure 1i
Legend: KO=Spen-/-; avg=average; sd=standard deviation
sample	type	day	data1	data2	data3	data4	avg	sd
Wt	129	day0	0.0432988	0.0635577	0.0310589	0.0426248	0.0451351	0.0135056
Wt	Cast	day0	0.0360653	0.0438057	0.0240138	0.025972	0.0324642	0.00922237
Wt	129	day3	0.00782074	0.00993205	0.00984213	0.010705	0.00957497	0.00123195
Wt	Cast	day3	0.014019	0.0124201	0.0126487	0.0131176	0.0130514	0.000707415
Wt	129	day5	0.00346496	0.00338323	0.00199096	0.00234894	0.00279702	0.000739437
Wt	Cast	day5	0.00974496	0.00958254	0.00563374	0.00501707	0.00749458	0.00251824
Wt	129	day7	0.00616618	0.00434589	0.00449395	0.00334419	0.00458755	0.00116978
Wt	Cast	day7	0.0133222	0.0119641	0.00997996	0.0118899	0.011789	0.00137407
KO	129	day0	0.0491138	0.0544342	0.0484716	0.0406141	0.0481584	0.00569541
KO	Cast	day0	0.0271694	0.057736	0.028982	0.0283126	0.03555	0.0148096
KO	129	day3	0.017606	0.0162922	0.0165152	0.0111597	0.0153933	0.00288014
KO	Cast	day3	0.0144289	0.0132687	0.0118091	0.0102556	0.0124406	0.00180848
KO	129	day5	0.0164101	0.0181053	0.0169284	0.0124837	0.0159819	0.0024376
KO	Cast	day5	0.0146217	0.0125008	0.0131772	0.0112612	0.0128902	0.00140072
KO	129	day7	0.0175621	0.0113708	0.0172827	0.0089556	0.0137928	0.00430703
KO	Cast	day7	0.0167511	0.0138632	0.0147323	0.0112473	0.0141485	0.00228131

## Sheet: 2a
Figure 2a
Legend: KO=Spen-/-; SpR1=Spen cDNA rescue 1; SpR2=Spen cDNA rescue 2; SpR3=Spen cDNA rescue 3; avg=average; sd=standard deviation
sample	day	data1	data2	data3	data4	avg	sd
Wt	day0	0.103953	0.148787	0.186008	0.258219	0.174242	0.0652663
Wt	day3	1.93094	2.03362	2.79834	5.0685	2.95785	1.45934
Wt	day5	4.74979	7.75004	7.06105	10.8972	7.61451	2.53687
KO	day0	0.0696054	0.0900918	0.0605667	0.056341	0.0691512	0.0150168
KO	day3	0.0571008	0.038501	0.037147	0.0306206	0.0408423	0.0113719
KO	day5	0.0429423	0.0367275	0.0308439	0.0357605	0.0365686	0.00496907
SpR1	day0	0.378852	0.475087	0.467481	0.612608	0.483507	0.0965183
SpR1	day3	2.2641	1.74965	2.48206	2.01447	2.12757	0.316187
SpR1	day5	5.86144	3.75138	4.37377	5.09284	4.76986	0.91105
SpR2	day0	1.97339	2.16992	2.60871	0.782849	1.88372	0.780486
SpR2	day3	4.54985	5.96151	4.26442	2.34134	4.27928	1.48985
SpR2	day5	6.94628	4.39083	9.67533	4.63551	6.41199	2.46143
SpR3	day0	0.703821	1.11552	1.19211	0.925078	0.984131	0.218004
SpR3	day3	1.76539	2.50538	3.45854	3.16467	2.72349	0.752878
SpR3	day5	4.91881	5.15985	6.43494	5.92682	5.6101	0.69792

## Sheet: 2c
Figure 2c
Legend: KO=Spen-/-; SpR1=Spen cDNA rescue 1; SpR2=Spen cDNA rescue 2; SpR3=Spen cDNA rescue 3; avg=average
sample	day	data1	data2	avg
Wt	day0	2.17391	1.35747	1.76569
Wt	day3	63.9269	66.9617	65.4443
KO	day0	1.08108	0.211864	0.646473
KO	day3	2.19436	0.564972	1.37966
SpR1	day0	23.506	16.0839	19.7949
SpR1	day3	29.8103	63.5135	46.6619
SpR2	day0	14.9194	13.834	14.3767
SpR2	day3	50.7576	53.8732	52.3154
SpR3	day0	16.8196	9.38967	13.1046
SpR3	day3	64.6575	60.4811	62.5693

## Sheet: 3b
Figure 3b
Legend: avg=average
day	data1	data2	avg
day0	0.958466	0.862069	0.910268
day1	31.8008	29.1304	30.4656
day2	25.523	19.7842	22.6536
day3	25.3369	23.9669	24.6519
day5	58.9595	58.8517	58.9056
day7	80.531	75.2874	77.9092
day10	74.8837	77.6119	76.2478
day12	77.561	74.1935	75.8773

[truncated: 30 more sheets: 3c, 3e, 3f, 4a, 4c, 4d, 6b, 6c, 6e, 6f, S1b, S1c, S1h, S2a, S2b, S2c, S2d, S3b, S3c, S3d …]
